# Supplementary material for: Functional Characterization of Serotonin N-Acetyltransferase in Archaeon Thermoplasma volcanium
Source: Antioxidants (Basel). 2022 Mar 21;11(3):596. doi: 10.3390/antiox11030596 (PMC8945778; doi:10.3390/antiox11030596)
Supplement: Supplementary file 1 [file antioxidants-11-00596-s001.zip]

Archive with 1 entries (1 files):
- antioxidants-1618825-supplementary.pdf
